# Supplementary material for: An Efficient Triplex TaqMan Quantitative PCR to Detect a Blackleg-Causing Lineage of Pectobacterium brasiliense in Potato Based on a Pangenome Analysis
Source: Microorganisms. 2023 Aug 13;11(8):2080. doi: 10.3390/microorganisms11082080 (PMC10459533; doi:10.3390/microorganisms11082080)
Supplement: Supplementary file 1 [file microorganisms-11-02080-s001.zip]

Archive with 1 entries (1 files):
- microorganisms-2483143-supplementary.xlsx
