# Supplementary material for: An Efficient Triplex TaqMan Quantitative PCR to Detect a Blackleg-Causing Lineage of Pectobacterium brasiliense in Potato Based on a Pangenome Analysis
Source: Microorganisms. 2023 Aug 13;11(8):2080. doi: 10.3390/microorganisms11082080 (PMC10459533; doi:10.3390/microorganisms11082080)
Supplement: Supplementary file 1 [file microorganisms-11-02080-s001.zip › microorganisms-2483143-supplementary.xlsx]

## Sheet: Table S1
Table S1: BL-phenotype scores and TaqMan assay Ct values of P. brasiliense strains
ID	Virulent in Field	% plants with symptoms in 2018	% plants with symptoms in 2019	% plants with symptoms in 2020	PCR LZI Ct value	PCR TIR Ct value	PCR P. brasiliense Ct value
GBBC 1819	Yes	0.913689	0.511083		21.7	22.5	21.8
NAK 223	No	0.111473	0.00263884		20.3978	21.0538	21.2
NAK 224	No		0		-	-	22.9
NAK 225	Yes		0.583942		19.4141	19.8599	20.3
NAK 229	Yes		0.734496		20.177	19.7814	20.0161
NAK 230	Yes		0.703491	0.600542	18.8537	18.7392	18.5766
NAK 231	Yes	0.474088	0.174615		20.1907	19.7927	20.1105
NAK 232	Yes		0.663983	0.622929	18.9162	18.492	18.7769
NAK 235	No	0.0276998	0		-	-	17.9851
NAK 236	Yes		0.526137		20.4347	20.2886	20.2729
NAK 237	No	0.00263884	0		-	-	21.711
NAK 238	No		0	0.00263884	19.9243	19.5013	20.7509
NAK 239	No	0.0115211	0		-	-	21.5215
NAK 240	Yes	0.982639	0.645289		23.7117	23.436	23.5451
NAK 241	Yes		0.403573		24.5081	24.0815	24.027
NAK 242	No	0.00535024	0.00263884		-	-	21.0359
NAK 243	Yes		0.583483		20.35	19.504	20.3072
NAK 244	Yes		0.579961		20.2528	20.2969	20.0871
NAK 245	No	0	0		-	-	18.4007
NAK 246	No	0.0243009	0		21.5765	21.2376	21.4944
NAK 247	Yes		0.651321	0.672879	22.3124	21.7565	22.0664
NAK 248	No	0	0		-	-	22.1478
NAK 249	Yes	0.908939	0.574439		22.4683	22.2634	22.4523
NAK 250	No		0.00263884	0.00813946	-	-	19.5869
NAK 251	Yes	0.944597	0.672115		22.2887	22.0176	22.3204
NAK 252	No	0.0154457	0		-	-	22.7101
NAK 253	Yes	0.324974	0.259155		-	-	21.1655
NAK 254	No	0.00275518	0		-	-	19.3849
NAK 255	No		0.0105275	0	-	-	21.4397
NAK 256	No	0.00535024	0		-	-	25.9942
NAK 257	No	0.00813946	0		-	-	24.8022
NAK 258	Yes		0.711502	0.55904	19.9569	19.6107	19.8442
NAK 259	No	0.00263884	0		21.6729	21.0307	21.5817
GBBC 1756	No	0.0780006	0		-	-	24.0519
IPO 3649	Yes	0.93189	0.596414		20.4716	20.2607	20.2652
IPO 3650	Yes	0.988504	0.631727		21.2692	20.7686	21.0515
IPO 3844	No	0.0161299	0		-	-	25.021
NAK 383	Yes	0.949619	0.593648		23.2878	22.681	23.2882
NAK 384	Yes		0.759677	0.636084	22.4856	21.8466	22.2777
NAK 385	No		0	0.00263884	-	-	20.2873
NAK 395	Yes	0.929778	0.558841		19.4277	18.9403	19.2557
NAK 396	No		0.0105275	0.00263884	-	-	20.2949
NAK 397	Yes		0.618794	0.547843	19.1868	19.0638	19.0437
JGAR16	No	0.117506	0.00535024		-	-	27.1061
NAK 430	Yes		0.752417	0.574543	20.5237	20.3386	20.4541
NAK 431	Yes		0.773512	0.686196	19.357	19.1382	19.2506
NAK 432	No		0.00535024	0.00263884	-	-	20.1331
NAK 433	No		0	0	34.4065	-	21.057
NAK 434	No		0	0	-	-	21.5322
NAK 435	No		0.00263884	0.00535024	-	-	23.3769
NAK 466	No		0	0.00263884	-	-	28.0652
NAK 468	No		0	0	-	-	21.8517
NAK 469	No			0	-	-	14.706
NAK 470	No			0	-	-	not done
NAK 479	No			0	-	-	20.7
NAK 600	No			0	-	-	25.3
NAK 601	Yes			0.556595	20.6	21.2	20.3
NAK 602	No			0	-	-	18.1
NAK 603	No			0	-	-	19
NAK 604	Yes			0.194608	21.7	22	21.2
NAK 605	No			0.00263884	-	-	18.3
NAK 616	Yes			0.494157	-	-	22.0946
NAK 617	Yes			0.665437	-	-	23.0972
NAK 618	Yes			0.657618	14.1482	14.2418	15.4787
NAK 653	No			0	-	-	- *
JGAR:020719-3	Yes			0.658985	14.0906	14.1687	15.2445
JGAR:260619-3	Yes			0.630674	14.1854	14.2956	15.6397
JGAR:030718-1	Yes			0.720386	-	-	23.4767
JGAR:080719-2	Yes			0.642762	-	-	23.3511
JGAR:120719-4	Yes			0.656879	-	-	23.0922
JGAR:100719-1	Yes			0.593264	-	-	22.7443
* Presumably not P. brasiliense

## Sheet: Table S2
Table S2: Genome assemblies and their metadata in the pangenome
Genome in pangenome	Strain *	Typestrain	BL-phenotype **	Field test 2018	Field test 2019	Sampling time	Sampling location	Biological origin	NCBI accession downloaded genomes	NCBI accession sequenced genomes	Biosample accession	Genome size	Sequences	Shortest sequence	Longest sequence	Average sequence length	GC content (%)	Percentage of genome unknown	N50	L50	N90	L90	Gene count	Total gene length	Shortest gene	Longest gene	Average gene length	Median gene length	Genome covered by genes (%)	Gene density per Mb	Homology groups	Singletons
1	P. brasiliense SX309		?	-	-	-	-	-	GCF_002068115.1	-	-	4.97 Mb	1	4.97 Mb	4.97 Mb	4.97 Mb	52.18	0	4.97 Mb	1	4.97 Mb	1	4357	4.29 Mb	90	25.75 Kb	983.56	858	86.29	877.31	4294	37
2	P. brasiliense F126		?	-	-	-	-	-	GCF_003990515.1	-	-	5.03 Mb	83	239	820.44 Kb	60.56 Kb	52.04	0	294.14 Kb	5	59.51 Kb	20	4450	4.34 Mb	90	15.24 Kb	975.63	852	86.38	885.34	4440	6
3	P. brasiliense PCC21		?	-	-	-	-	-	GCF_000294535.1	-	-	4.84 Mb	1	4.84 Mb	4.84 Mb	4.84 Mb	52.18	0	4.84 Mb	1	4.84 Mb	1	4260	4.19 Mb	90	18.23 Kb	983.86	861	86.55	879.66	4228	89
4	P. brasiliense CFIA1009		?	-	-	-	-	-	GCF_000738105.1	-	-	4.75 Mb	29	572	773.78 Kb	163.95 Kb	52.15	0.1	369.20 Kb	5	185.46 Kb	11	4228	4.08 Mb	90	14.62 Kb	964.4	852	85.76	889.24	4201	92
5	P. brasiliense CFIA1001		?	-	-	-	-	-	GCF_000738115.1	-	-	4.76 Mb	18	641	1.52 Mb	264.67 Kb	52.1	0.03	1.16 Mb	2	309.40 Kb	6	4245	4.13 Mb	90	14.62 Kb	972.39	861	86.65	891.05	4218	41
6	P. brasiliense CFIA1033		?	-	-	-	-	-	GCF_000738125.1	-	-	4.70 Mb	60	501	405.77 Kb	78.36 Kb	51.26	0.04	137.22 Kb	10	60.67 Kb	30	4183	4.00 Mb	90	17.56 Kb	957.25	840	85.16	889.67	4125	166
7	P. brasiliense LMG 21371	T	?	-	-	-	-	-	GCF_000754695.1	-	-	4.83 Mb	88	500	1.00 Mb	54.88 Kb	52.13	0	514.70 Kb	4	105.89 Kb	11	4292	4.15 Mb	90	14.63 Kb	965.76	850	85.82	888.64	4247	9
8	P. brasiliense LMG 21372		?	-	-	-	-	-	GCF_000754705.1	-	-	4.92 Mb	52	501	2.01 Mb	94.66 Kb	52.16	0	1.06 Mb	2	135.64 Kb	8	4402	4.26 Mb	90	14.61 Kb	967.13	852	86.49	894.29	4376	115
9	P. brasiliense Y49		?	-	-	-	-	-	GCF_000808115.1	-	-	4.70 Mb	31	532	507.71 Kb	151.70 Kb	52.01	0.01	269.64 Kb	6	107.48 Kb	18	4231	4.06 Mb	90	16.19 Kb	959.56	852	86.33	899.7	4207	92
10	P. brasiliense Y62		?	-	-	-	-	-	GCF_000808145.1	-	-	4.86 Mb	14	1.31 Kb	1.93 Mb	346.93 Kb	51.98	0	816.39 Kb	2	247.95 Kb	7	4281	4.20 Mb	90	17.69 Kb	981.9	864	86.54	881.4	4261	15
11	P. brasiliense Y64		?	-	-	-	-	-	GCF_000808195.1	-	-	4.82 Mb	15	40.13 Kb	1.41 Mb	321.09 Kb	52.14	0.01	408.70 Kb	3	184.50 Kb	10	4225	4.15 Mb	90	18.18 Kb	983.39	864	86.27	877.23	4197	36
12	P. brasiliense Y21		?	-	-	-	-	-	GCF_000808235.1	-	-	4.76 Mb	22	1.08 Kb	864.25 Kb	216.48 Kb	52.11	0	385.89 Kb	4	148.90 Kb	12	4224	4.11 Mb	90	14.61 Kb	973.77	861	86.36	886.91	4189	14
13	P. brasiliense Y29		?	-	-	-	-	-	GCF_000808245.1	-	-	4.82 Mb	27	572	1.09 Mb	178.35 Kb	51.87	0	262.73 Kb	6	103.18 Kb	17	4292	4.15 Mb	90	19.46 Kb	967.75	846	86.25	891.29	4257	27
14	P. brasiliense YC Y46		?	-	-	-	-	-	GCF_000808255.1	-	-	4.78 Mb	31	1.12 Kb	688.06 Kb	154.12 Kb	52.01	0	265.12 Kb	6	105.34 Kb	16	4244	4.12 Mb	90	14.61 Kb	970.95	858	86.25	888.29	4220	65
15	P. brasiliense Y31		?	-	-	-	-	-	GCF_000808295.1	-	-	4.83 Mb	14	1.11 Kb	1.96 Mb	344.72 Kb	52.02	0	903.35 Kb	2	163.65 Kb	7	4247	4.17 Mb	90	17.63 Kb	982.09	861	86.43	880.02	4228	9
16	P. brasiliense Y3		?	-	-	-	-	-	GCF_000808315.1	-	-	4.74 Mb	16	532	1.17 Mb	296.24 Kb	52.12	0.01	678.25 Kb	3	162.94 Kb	8	4165	4.10 Mb	90	17.69 Kb	983.59	870	86.43	878.72	4149	17
17	P. brasiliense Y65		?	-	-	-	-	-	GCF_000808335.1	-	-	4.68 Mb	31	2.81 Kb	394.82 Kb	150.99 Kb	51.99	0	239.24 Kb	8	88.18 Kb	20	4157	4.04 Mb	93	17.57 Kb	971.41	855	86.27	888.14	4130	65
18	P. brasiliense B6		?	-	-	-	-	-	GCF_000808355.1	-	-	4.68 Mb	34	304	758.11 Kb	137.76 Kb	52.2	0	286.74 Kb	5	78.08 Kb	17	4177	4.04 Mb	90	14.60 Kb	966.07	852	86.15	891.8	4159	32
19	P. brasiliense S2		?	-	-	-	-	-	GCF_000808375.1	-	-	4.84 Mb	37	369	619.98 Kb	130.73 Kb	52.03	0.01	261.97 Kb	7	66.42 Kb	19	4367	4.18 Mb	90	18.06 Kb	957.36	846	86.43	902.85	4328	80
20	P. brasiliense Y52		?	-	-	-	-	-	GCF_000808385.1	-	-	4.78 Mb	17	38.51 Kb	975.38 Kb	281.18 Kb	52.21	0.01	430.00 Kb	4	139.59 Kb	12	4232	4.14 Mb	90	17.62 Kb	978.85	864	86.66	885.34	4205	52
21	P. brasiliense Y60		?	-	-	-	-	-	GCF_000808455.1	-	-	4.83 Mb	16	20.01 Kb	1.20 Mb	302.03 Kb	51.96	0.01	488.48 Kb	3	180.36 Kb	10	4267	4.18 Mb	90	17.57 Kb	978.95	858	86.44	882.99	4250	72
22	P. brasiliense ICMP 19477		?	-	-	-	-	-	GCF_001038675.1	-	-	4.97 Mb	16	501	1.42 Mb	310.84 Kb	52.11	0	1.12 Mb	2	141.73 Kb	6	4411	4.32 Mb	90	21.14 Kb	979.24	858	86.85	886.9	4351	91
23	P. brasiliense BD255		?	-	-	-	-	-	GCF_001238575.1	-	-	4.82 Mb	32	601	1.66 Mb	150.62 Kb	51.99	0	1.00 Mb	2	153.82 Kb	8	4256	4.16 Mb	90	14.60 Kb	978.44	864	86.4	883.02	4221	88
24	P. brasiliense PcbHPI01		?	-	-	-	-	-	GCF_001429565.2	-	-	4.82 Mb	70	229	1.23 Mb	68.80 Kb	52.15	0	404.39 Kb	4	158.57 Kb	11	4267	4.16 Mb	90	17.54 Kb	974.6	855	86.35	886.02	4245	12
25	P. brasiliense BC1		?	-	-	-	-	-	GCF_001932635.1	-	-	4.92 Mb	1	4.92 Mb	4.92 Mb	4.92 Mb	51.84	0	4.92 Mb	1	4.92 Mb	1	4341	4.23 Mb	90	19.46 Kb	974.89	855	86.01	882.25	4259	21
26	P. brasiliense BF20		?	-	-	-	-	-	GCF_002250215.1	-	-	4.86 Mb	323	281	325.15 Kb	15.04 Kb	52.2	0.01	106.10 Kb	15	25.13 Kb	49	4314	4.10 Mb	90	14.61 Kb	950.26	831	84.4	888.18	4271	245
27	P. brasiliense BF45		?	-	-	-	-	-	GCF_002250255.1	-	-	4.78 Mb	164	205	378.86 Kb	29.14 Kb	52.18	0	115.74 Kb	13	29.49 Kb	46	4197	4.09 Mb	90	17.36 Kb	974.63	858	85.59	878.21	4176	42
28	P. brasiliense BZA12		?	-	-	-	-	-	GCF_002764035.1	-	-	4.92 Mb	1	4.92 Mb	4.92 Mb	4.92 Mb	51.98	0	4.92 Mb	1	4.92 Mb	1	4352	4.25 Mb	90	17.27 Kb	975.51	858	86.21	883.69	4284	115
29	P. brasiliense F157		?	-	-	-	-	-	GCF_002930535.1	-	-	4.86 Mb	28	360	1.56 Mb	173.70 Kb	51.87	0	477.85 Kb	3	128.77 Kb	12	4317	4.22 Mb	90	17.52 Kb	978.27	861	86.83	887.6	4300	113
30	P. brasiliense F152		?	-	-	-	-	-	GCF_002930555.1	-	-	4.77 Mb	56	365	377.57 Kb	85.09 Kb	51.87	0	174.41 Kb	9	75.15 Kb	26	4311	4.11 Mb	90	19.33 Kb	952.59	837	86.18	904.7	4275	28
31	P. brasiliense ATCC 39048		?	-	-	-	-	-	GCF_003186045.1	-	-	4.64 Mb	40	2.83 Kb	514.44 Kb	115.95 Kb	51.99	0	220.04 Kb	8	65.25 Kb	21	4189	4.01 Mb	90	13.41 Kb	958.37	846	86.56	903.21	4161	81
32	P. brasiliense S4.16.03.1C		?	-	-	-	-	-	GCF_003594975.1	-	-	4.94 Mb	74	2.12 Kb	473.80 Kb	66.82 Kb	52	0	139.67 Kb	12	32.37 Kb	40	4409	4.27 Mb	90	11.72 Kb	967.6	855	86.28	891.66	4405	0
33	P. brasiliense S1.15.11.2D		?	-	-	-	-	-	GCF_003595055.1	-	-	4.82 Mb	91	2.15 Kb	426.43 Kb	52.95 Kb	51.19	0	99.39 Kb	15	24.79 Kb	51	4301	4.14 Mb	90	14.59 Kb	962.55	849	85.91	892.54	4248	213
34	P. brasiliense S1.16.01.3K		?	-	-	-	-	-	GCF_003595115.1	-	-	4.95 Mb	74	2.13 Kb	379.96 Kb	66.85 Kb	52	0	146.84 Kb	12	33.83 Kb	40	4415	4.27 Mb	90	11.72 Kb	967.04	855	86.31	892.53	4411	0
35	P. brasiliense IPO 0590		?	-	-	-	-	-	-	JACHAT000000000	SAMN15660328	4.91 Mb	124	250	233.49 Kb	39.63 Kb	51.08	0	79.86 Kb	20	24.14 Kb	65	4430	4.17 Mb	90	14.59 Kb	940.76	814	84.81	901.46	4376	345
36	P. brasiliense IPO 0821		?	-	-	-	-	-	-	JACGFP000000000	SAMN15660324	4.67 Mb	18	987	1.74 Mb	259.46 Kb	52.13	0.06	1.30 Mb	2	216.96 Kb	6	4109	4.06 Mb	90	17.27 Kb	987.44	873	86.88	879.83	4089	46
37	P. brasiliense IPO 3540		?	-	-	-	-	-	-	JACGFN000000000	SAMN15660329	4.91 Mb	8	3.84 Kb	3.29 Mb	613.29 Kb	52.16	0.24	3.29 Mb	1	433.41 Kb	3	4318	4.24 Mb	90	22.28 Kb	981.59	855	86.39	880.08	4229	20
38	P. brasiliense IPO 3628		?	-	-	-	-	-	-	JACGFM000000000	SAMN15660325	4.86 Mb	49	566	669.56 Kb	99.10 Kb	51.81	0	389.63 Kb	5	74.52 Kb	17	4310	4.18 Mb	90	14.61 Kb	969.62	855	86.06	887.61	4280	103
39	P. brasiliense IPO 3630		?	-	-	-	-	-	-	JACHAU000000000	SAMN15660326	4.78 Mb	57	584	395.47 Kb	83.79 Kb	52.09	0	208.75 Kb	9	78.01 Kb	23	4233	4.14 Mb	90	14.62 Kb	978.46	864	86.73	886.35	4221	61
40	P. brasiliense IPO 3643		?	-	-	-	-	-	-	JACGFL000000000	SAMN15660323	4.99 Mb	61	499	820.10 Kb	81.73 Kb	52.03	0.01	254.54 Kb	7	49.23 Kb	22	4430	4.31 Mb	90	14.61 Kb	972.64	855	86.43	888.57	4423	2
41	P. brasiliense IPO 3649 A		Causing BL	yes	yes	-	NL	Symptomatic potato plant	-	-	SAMN15660289	5.06 Mb	1	5.06 Mb	5.06 Mb	5.06 Mb	52.05	0	5.06 Mb	1	5.06 Mb	1	4430	4.39 Mb	90	25.75 Kb	991.61	861	86.82	875.52	4397	0
42	P. brasiliense IPO 3649 B		Causing BL	yes	yes	-	NL	Symptomatic potato plant	-	-	SAMN15660289	5.06 Mb	1	5.06 Mb	5.06 Mb	5.06 Mb	52.05	0	5.06 Mb	1	5.06 Mb	1	4425	4.39 Mb	90	25.75 Kb	992.67	861	86.85	874.88	4391	0
43	P. brasiliense IPO 3649 C		Causing BL	yes	yes	-	NL	Symptomatic potato plant	-	-	SAMN15660289	5.06 Mb	1	5.06 Mb	5.06 Mb	5.06 Mb	52.05	0	5.06 Mb	1	5.06 Mb	1	4430	4.39 Mb	90	25.75 Kb	991.61	861	86.82	875.52	4397	0
44	P. brasiliense IPO 3650 A		Causing BL	yes	yes	-	NL	Symptomatic potato plant	-	-	SAMN15660290	5.06 Mb	1	5.06 Mb	5.06 Mb	5.06 Mb	52.05	0	5.06 Mb	1	5.06 Mb	1	4416	4.39 Mb	90	25.75 Kb	994.43	861	86.84	873.29	4391	0
45	P. brasiliense IPO 3650 B		Causing BL	yes	yes	-	NL	Symptomatic potato plant	-	-	SAMN15660290	5.06 Mb	1	5.06 Mb	5.06 Mb	5.06 Mb	52.05	0	5.06 Mb	1	5.06 Mb	1	4413	4.39 Mb	90	25.75 Kb	994.98	861	86.83	872.71	4387	0
46	P. brasiliense IPO 3650 C		Causing BL	yes	yes	-	NL	Symptomatic potato plant	-	-	SAMN15660290	5.06 Mb	1	5.06 Mb	5.06 Mb	5.06 Mb	52.05	0	5.06 Mb	1	5.06 Mb	1	4416	4.39 Mb	90	25.75 Kb	994.43	861	86.84	873.29	4391	0
47	P. brasiliense IPO 3707 A		?	-	-	2013	NL	Stem parts, potato	-	-	SAMN15660292	5.00 Mb	51	598	820.05 Kb	98.12 Kb	52.03	0.02	294.01 Kb	5	59.72 Kb	18	4440	4.34 Mb	90	15.24 Kb	977.06	855	86.69	887.29	4429	2
48	P. brasiliense IPO 3708 A		?	-	-	2013	NL	Stem parts, potato	-	-	SAMN15660293	5.00 Mb	47	511	820.05 Kb	106.44 Kb	52.04	0.01	294.01 Kb	5	69.12 Kb	17	4432	4.34 Mb	90	15.24 Kb	978.6	856	86.7	885.95	4425	0
49	P. brasiliense IPO 3709 A		?	-	-	2013	NL	Stem parts, potato	-	-	SAMN15660294	5.10 Mb	51	511	820.05 Kb	99.98 Kb	51.97	0.03	264.61 Kb	6	69.12 Kb	19	4548	4.41 Mb	90	15.24 Kb	970.72	849	86.58	891.94	4530	1
50	P. brasiliense IPO 3709 B		?	-	-	2013	NL	Stem parts, potato	-	-	SAMN15660294	5.16 Mb	3	7.95 Kb	5.15 Mb	1.72 Mb	51.97	0	5.15 Mb	1	5.15 Mb	1	4556	4.49 Mb	90	21.15 Kb	984.76	852	86.9	882.42	4496	0
51	P. brasiliense IPO 3709 C		?	-	-	2013	NL	Stem parts, potato	-	JACHAH000000000	SAMN15660294	5.16 Mb	3	7.95 Kb	5.15 Mb	1.72 Mb	51.97	0	5.15 Mb	1	5.15 Mb	1	4555	4.49 Mb	90	21.15 Kb	985.05	852	86.9	882.23	4495	0
52	P. brasiliense IPO 3710 A		?	-	-	-	NL	Potato	-	-	SAMN15660291	5.07 Mb	1	5.07 Mb	5.07 Mb	5.07 Mb	52.05	0	5.07 Mb	1	5.07 Mb	1	4445	4.41 Mb	90	25.75 Kb	991.23	861	86.86	876.24	4391	0
53	P. brasiliense IPO 3710 B		?	-	-	-	NL	Potato	-	-	SAMN15660291	5.07 Mb	1	5.07 Mb	5.07 Mb	5.07 Mb	52.05	0	5.07 Mb	1	5.07 Mb	1	4447	4.41 Mb	90	25.75 Kb	990.56	861	86.88	877.08	4395	1
54	P. brasiliense IPO 3710 C		?	-	-	-	NL	Potato	-	CP059962	SAMN15660291	5.07 Mb	1	5.07 Mb	5.07 Mb	5.07 Mb	52.05	0	5.07 Mb	1	5.07 Mb	1	4445	4.41 Mb	90	25.75 Kb	991.23	861	86.86	876.24	4391	0
55	P. brasiliense IPO 3843		?	-	-	-	-	-	-	JACGFI000000000	SAMN15660322	5.00 Mb	48	571	820.05 Kb	104.10 Kb	52.05	0	293.95 Kb	5	69.11 Kb	17	4426	4.33 Mb	90	15.24 Kb	978.72	856	86.69	885.75	4419	1
56	P. brasiliense IPO 3844 A		Not causing BL	yes	yes	2009	NL	Symptomatic potato plant	-	-	SAMN15660317	4.74 Mb	29	492	726.27 Kb	163.30 Kb	52.04	0.01	481.31 Kb	5	190.35 Kb	12	4202	4.11 Mb	90	17.34 Kb	977.78	865	86.76	887.29	4192	2
57	P. brasiliense IPO 3844 B		Not causing BL	yes	yes	2009	NL	Symptomatic potato plant	-	-	SAMN15660317	4.82 Mb	3	27.72 Kb	4.09 Mb	1.61 Mb	52.07	0	4.09 Mb	1	693.44 Kb	2	4261	4.15 Mb	90	17.34 Kb	974.91	864	86.27	884.89	4200	9
58	P. brasiliense NAK 249 A		Causing BL	yes	yes	2017	NL, Zuid Holland, Noblesse	Asymptomatic potato tuber	-	-	SAMN15660314	5.14 Mb	1	5.14 Mb	5.14 Mb	5.14 Mb	51.99	0	5.14 Mb	1	5.14 Mb	1	4497	4.46 Mb	90	25.75 Kb	992.87	861	86.91	875.39	4462	0
59	P. brasiliense NAK 251 A		Causing BL	yes	yes	2017	NL	Asymptomatic potato tuber	-	CP059960	SAMN15660312	5.06 Mb	1	5.06 Mb	5.06 Mb	5.06 Mb	52.07	0	5.06 Mb	1	5.06 Mb	1	4407	4.40 Mb	90	21.15 Kb	998.56	864	86.92	870.43	4370	1
60	P. brasiliense NAK 237 A		Not causing BL	yes	yes	-	NL	Asymptomatic potato tuber	-	CP059959	SAMN15660315	4.83 Mb	1	4.83 Mb	4.83 Mb	4.83 Mb	51.85	0	4.83 Mb	1	4.83 Mb	1	4283	4.17 Mb	90	14.61 Kb	972.69	864	86.21	886.31	4225	1
61	P. brasiliense NAK 242		Not causing BL	yes	yes	-	NL	Asymptomatic potato tuber	-	JACGFF000000000	SAMN15660306	5.13 Mb	28	1.69 Kb	1.78 Mb	183.05 Kb	51.95	0	1.56 Mb	2	501.67 Kb	4	4633	4.38 Mb	90	17.23 Kb	945	831	85.42	903.94	4326	88
62	P. brasiliense NAK 223 A		Not causing BL	yes	yes	-	NL	Asymptomatic potato tuber	-	-	SAMN15660296	5.06 Mb	1	5.06 Mb	5.06 Mb	5.06 Mb	52.05	0	5.06 Mb	1	5.06 Mb	1	4441	4.39 Mb	90	25.75 Kb	989.56	858	86.86	877.8	4397	0
63	P. brasiliense NAK 223 B		Not causing BL	yes	yes	-	NL	Asymptomatic potato tuber	-	-	SAMN15660296	5.06 Mb	1	5.06 Mb	5.06 Mb	5.06 Mb	52.05	0	5.06 Mb	1	5.06 Mb	1	4441	4.39 Mb	90	25.75 Kb	989.56	858	86.86	877.8	4397	0
64	P. brasiliense NAK 257 A		Not causing BL	yes	yes	-	NL	Asymptomatic potato tuber	-	-	SAMN15660304	4.69 Mb	3	9.17 Kb	2.62 Mb	1.56 Mb	52.03	0	2.62 Mb	1	2.06 Mb	2	4163	4.03 Mb	90	14.62 Kb	968.55	858	86.06	888.5	4113	2
65	P. brasiliense NAK 257 B		Not causing BL	yes	yes	-	NL	Asymptomatic potato tuber	-	-	SAMN15660304	4.69 Mb	3	9.17 Kb	2.62 Mb	1.56 Mb	52.03	0	2.62 Mb	1	2.06 Mb	2	4163	4.03 Mb	90	14.62 Kb	968.55	858	86.06	888.5	4113	1
66	P. brasiliense NAK 256 A		Not causing BL	yes	yes	2016	NL, Flevoland, Kondor	Asymptomatic potato tuber	-	-	SAMN15660316	4.68 Mb	3	97.10 Kb	4.44 Mb	1.56 Mb	52.11	0	4.44 Mb	1	4.44 Mb	1	4183	4.03 Mb	90	14.60 Kb	964.08	855	86.11	893.21	4130	5
67	P. brasiliense NAK 240 A		Causing BL	yes	yes	-	NL	Asymptomatic potato tuber	-	-	SAMN15660298	5.13 Mb	1	5.13 Mb	5.13 Mb	5.13 Mb	51.98	0	5.13 Mb	1	5.13 Mb	1	4487	4.45 Mb	90	25.75 Kb	992.44	861	86.85	875.1	4453	0
68	P. brasiliense NAK 240 B		Causing BL	yes	yes	-	NL	Asymptomatic potato tuber	-	-	SAMN15660298	5.13 Mb	1	5.13 Mb	5.13 Mb	5.13 Mb	51.98	0	5.13 Mb	1	5.13 Mb	1	4487	4.45 Mb	90	25.75 Kb	992.44	861	86.85	875.1	4453	0
69	P. brasiliense NAK 239 A		Not causing BL	yes	yes	-	NL	Asymptomatic potato tuber	-	CP059956	SAMN15660313	4.83 Mb	1	4.83 Mb	4.83 Mb	4.83 Mb	51.99	0	4.83 Mb	1	4.83 Mb	1	4247	4.17 Mb	90	17.23 Kb	982.87	870	86.39	878.92	4206	0
70	P. brasiliense NAK 395		Causing BL	yes	yes	2017	NL	Asymptomatic flower bulb	-	CP059955	SAMN15660276	5.05 Mb	1	5.05 Mb	5.05 Mb	5.05 Mb	52.05	0	5.05 Mb	1	5.05 Mb	1	4415	4.39 Mb	90	25.75 Kb	993.65	864	86.87	874.28	4391	0
71	P. brasiliense NAK 152		Causing BL	yes	yes	-	NL	Symptomatic potato plant	-	JACGFC000000000	SAMN15660295	5.06 Mb	250	202	820.05 Kb	20.23 Kb	51.84	0.01	267.13 Kb	6	59.39 Kb	19	4442	4.34 Mb	90	15.24 Kb	976.21	853	85.74	878.32	4427	5
72	P. brasiliense NAK 223 C		Not causing BL	yes	yes	-	NL	Asymptomatic potato tuber	-	CP059958	SAMN15660296	5.02 Mb	128	203	820.05 Kb	39.25 Kb	51.89	0	294.02 Kb	5	69.12 Kb	17	4434	4.33 Mb	90	15.24 Kb	976.77	855	86.2	882.48	4426	0
73	P. brasiliense NAK 235		Not causing BL	yes	yes	-	NL	Asymptomatic potato tuber	-	JACHAQ000000000	SAMN15660305	4.73 Mb	78	202	587.82 Kb	60.60 Kb	51.99	0.01	261.91 Kb	7	80.08 Kb	19	4194	4.09 Mb	90	17.30 Kb	974.64	861	86.48	887.28	4176	1
74	P. brasiliense NAK 237 B		Not causing BL	yes	yes	-	NL	Asymptomatic potato tuber	-	-	SAMN15660315	4.79 Mb	59	214	770.83 Kb	81.21 Kb	51.84	0.01	284.46 Kb	5	74.88 Kb	17	4266	4.14 Mb	90	15.87 Kb	971.08	861	86.46	890.31	4226	0
75	P. brasiliense NAK 239 B		Not causing BL	yes	yes	-	NL	Asymptomatic potato tuber	-	-	SAMN15660313	4.79 Mb	82	200	723.31 Kb	58.40 Kb	51.92	0.01	461.95 Kb	4	105.44 Kb	14	4218	4.15 Mb	90	17.23 Kb	983.82	867	86.65	880.74	4202	0
76	P. brasiliense NAK 240 C		Causing BL	yes	yes	-	NL	Asymptomatic potato tuber	-	CP059957	SAMN15660298	5.08 Mb	109	200	626.78 Kb	46.65 Kb	51.89	0.02	294.01 Kb	6	59.75 Kb	19	4503	4.39 Mb	90	15.24 Kb	974.37	852	86.29	885.58	4485	0
77	P. brasiliense NAK 241		Causing BL	yes	yes	-	NL	Asymptomatic potato tuber	-	JACHAP000000000	SAMN15660299	5.01 Mb	71	212	820.05 Kb	70.50 Kb	52.02	0	294.01 Kb	5	69.33 Kb	17	4425	4.33 Mb	90	15.24 Kb	978.98	858	86.54	883.98	4416	0
78	P. brasiliense NAK 243		Causing BL	-	yes	-	NL	Asymptomatic potato plant	-	JACHAO000000000	SAMN15660300	5.03 Mb	174	200	820.10 Kb	28.93 Kb	51.83	0.01	276.07 Kb	6	59.76 Kb	18	4436	4.33 Mb	90	15.24 Kb	976.19	855	86.02	881.14	4426	3
79	P. brasiliense NAK 245		Not causing BL	yes	yes	-	NL	Asymptomatic potato tuber	-	JACGFB000000000	SAMN15660301	4.75 Mb	44	220	912.45 Kb	107.88 Kb	51.98	0.02	318.59 Kb	4	112.95 Kb	14	4234	4.09 Mb	90	16.17 Kb	966.9	855	86.24	891.96	4205	79
80	P. brasiliense NAK 247		Causing BL	-	yes	-	NL	Asymptomatic potato plant	-	JACGFA000000000	SAMN15660302	5.02 Mb	58	226	820.05 Kb	86.48 Kb	52.04	0	294.01 Kb	5	59.72 Kb	18	4436	4.36 Mb	90	15.24 Kb	981.94	858	86.85	884.45	4417	2
81	P. brasiliense NAK 248		Not causing BL	yes	yes	-	NL	Asymptomatic potato tuber	-	JACGEZ000000000	SAMN15660307	4.88 Mb	48	211	745.06 Kb	101.70 Kb	52.17	0.01	414.92 Kb	5	115.76 Kb	14	4363	4.24 Mb	90	17.36 Kb	971.83	855	86.86	893.8	4338	77
82	P. brasiliense NAK 249 B		Causing BL	yes	yes	2017	NL, Zuid Holland, Noblesse	Asymptomatic potato tuber	-	CP059961	SAMN15660314	5.23 Mb	601	200	820.05 Kb	8.70 Kb	51.74	0.04	266.77 Kb	6	59.17 Kb	20	4546	4.41 Mb	90	15.24 Kb	969.14	849	84.25	869.33	4523	20
83	P. brasiliense NAK 250		Not causing BL	-	yes	-	NL	Asymptomatic potato plant	-	JACHAN000000000	SAMN15660303	4.70 Mb	65	201	1.94 Mb	72.37 Kb	52.13	0.01	1.31 Mb	2	239.92 Kb	5	4132	4.08 Mb	90	17.74 Kb	987.6	873	86.74	878.34	4122	41
84	P. brasiliense NAK 251 B		Causing BL	yes	yes	2017	NL	Asymptomatic potato tuber	-	-	SAMN15660312	5.01 Mb	143	202	790.58 Kb	35.06 Kb	51.95	0.01	276.07 Kb	6	69.21 Kb	17	4412	4.32 Mb	90	15.24 Kb	978.85	856	86.14	880	4399	6
85	P. brasiliense NAK 252		Not causing BL	yes	yes	-	NL	Asymptomatic potato tuber	-	JACGEY000000000	SAMN15660308	4.83 Mb	86	220	324.30 Kb	56.14 Kb	51.87	0.02	224.76 Kb	9	76.48 Kb	24	4274	4.15 Mb	90	19.46 Kb	971.6	847	86	885.19	4240	21
86	P. brasiliense NAK 254		Not causing BL	yes	yes	-	NL	Asymptomatic potato tuber	-	JACHAM000000000	SAMN15660310	4.81 Mb	42	213	1.11 Mb	114.62 Kb	52.05	0	454.64 Kb	4	103.46 Kb	12	4278	4.19 Mb	90	17.23 Kb	978.28	861	86.94	888.68	4265	51
87	P. brasiliense NAK 256 B		Not causing BL	yes	yes	2016	NL, Flevoland, Kondor	Asymptomatic potato tuber	-	JACGFD000000000	SAMN15660316	4.63 Mb	67	215	547.27 Kb	69.11 Kb	52.11	0.01	216.28 Kb	8	73.29 Kb	22	4151	3.99 Mb	90	14.60 Kb	962.18	855	86.26	896.53	4132	4
88	P. brasiliense NAK 257 C		Not causing BL	yes	yes	-	NL	Asymptomatic potato tuber	-	JACGFE000000000	SAMN15660304	4.63 Mb	39	205	968.18 Kb	118.64 Kb	52.04	0	824.08 Kb	3	95.08 Kb	9	4117	4.01 Mb	90	14.62 Kb	973.21	861	86.6	889.81	4100	1
89	P. brasiliense NAK 259		Not causing BL	yes	yes	-	NL	Asymptomatic potato tuber	-	JACHAL000000000	SAMN15660311	5.05 Mb	82	202	820.01 Kb	61.53 Kb	51.99	0.01	293.90 Kb	5	69.30 Kb	17	4475	4.37 Mb	90	15.24 Kb	976.07	855	86.57	886.89	4465	0
90	P. brasiliense GBBC 1756		Not causing BL	yes	yes	-	NL	Symptomatic potato plant	-	JACGEW000000000	SAMN15660278	4.66 Mb	40	209	1.84 Mb	116.46 Kb	51.99	0.01	854.08 Kb	2	95.21 Kb	8	4160	4.03 Mb	90	14.62 Kb	968.84	858	86.52	893.03	4139	26
91	P. brasiliense IPO 3649 D		Causing BL	yes	yes	-	NL	Symptomatic potato plant	-	CP059963	SAMN15660289	5.00 Mb	70	205	820.05 Kb	71.49 Kb	52.01	0	294.01 Kb	5	69.28 Kb	17	4425	4.33 Mb	90	15.24 Kb	978.7	855	86.54	884.23	4414	0
92	P. brasiliense IPO 3650 D		Causing BL	yes	yes	-	NL	Symptomatic potato plant	-	JACHAK000000000	SAMN15660290	5.00 Mb	67	224	820.05 Kb	74.66 Kb	52.03	0	276.07 Kb	6	59.72 Kb	18	4426	4.33 Mb	90	15.24 Kb	978.7	855	86.6	884.8	4416	0
93	P. brasiliense IPO 3707 B		?	-	-	2013	NL	Stem parts, potato	-	JACHAJ000000000	SAMN15660292	5.07 Mb	308	200	820.05 Kb	16.46 Kb	51.66	0	266.75 Kb	6	59.73 Kb	19	4436	4.33 Mb	90	15.24 Kb	976.78	855	85.45	874.83	4429	9
94	P. brasiliense IPO 3708 B		?	-	-	2013	NL	Stem parts, potato	-	JACHAI000000000	SAMN15660293	5.14 Mb	563	200	820.05 Kb	9.12 Kb	51.78	0.01	276.08 Kb	6	59.17 Kb	19	4447	4.33 Mb	90	15.24 Kb	974.55	852	84.36	865.64	4438	11
95	P. brasiliense IPO 3709 D		?	-	-	2013	NL	Stem parts, potato	-	-	SAMN15660294	5.12 Mb	124	200	820.13 Kb	41.25 Kb	51.9	0.01	267.04 Kb	6	69.24 Kb	18	4539	4.42 Mb	90	15.24 Kb	973.2	849	86.36	887.38	4518	2
96	P. brasiliense IPO 3710 D		?	-	-	-	NL	Potato	-	-	SAMN15660291	5.01 Mb	83	208	820.05 Kb	60.37 Kb	51.98	0.03	293.84 Kb	5	69.30 Kb	17	4436	4.33 Mb	90	15.24 Kb	976.06	855	86.41	885.31	4426	0
97	P. brasiliense IPO 3711		?	-	-	-	NL	Potato	-	JACGEV000000000	SAMN15660321	5.03 Mb	141	202	820.05 Kb	35.66 Kb	51.94	0.01	293.92 Kb	5	69.23 Kb	17	4439	4.33 Mb	90	15.24 Kb	975.69	855	86.14	882.9	4422	0
98	P. brasiliense IPO 3844 C		Not causing BL	yes	yes	2009	NL	Symptomatic potato plant	-	JACGFH000000000	SAMN15660317	4.74 Mb	34	228	726.32 Kb	139.30 Kb	52.03	0	481.32 Kb	5	190.29 Kb	12	4201	4.11 Mb	90	17.34 Kb	977.89	864	86.74	887.03	4191	1
99	P. brasiliense NAK 383		Causing BL	yes	yes	2017	NL, Tollebeek	Bulk of insects caught with suction trap	-	JACGEU000000000	SAMN15660275	5.10 Mb	63	210	820.04 Kb	80.89 Kb	51.97	0.01	266.79 Kb	6	69.11 Kb	18	4537	4.41 Mb	90	15.24 Kb	972.98	852	86.62	890.3	4520	0
100	P. brasiliense NAK 384		Causing BL	-	yes	-	NL, Tollebeek	Collection solution with insects of suction trap	-	JACGET000000000	SAMN15660271	5.10 Mb	77	226	820.05 Kb	66.26 Kb	51.93	0.01	266.77 Kb	6	59.72 Kb	19	4544	4.41 Mb	90	15.24 Kb	970.3	849	86.42	890.67	4527	0
101	P. brasiliense NAK 385		Not causing BL	-	yes	-	NL, Tollebeek	Bulk of insects caught with suction trap	-	JACHAG000000000	SAMN15660272	4.75 Mb	247	200	874.76 Kb	19.23 Kb	51.65	0.02	261.42 Kb	5	75.74 Kb	16	4167	4.06 Mb	90	18.23 Kb	974.31	858	85.48	877.35	4143	52
102	P. brasiliense IPO 4134		?						-	CP059955	SAMN15660276	5.01 Mb	67	201	820.05 Kb	74.71 Kb	52.01	0	294.07 Kb	5	69.25 Kb	17	4427	4.33 Mb	90	15.24 Kb	978.88	858	86.58	884.43	4417	0
103	P. brasiliense NAK 396		Not causing BL	-	yes	-	NL	Asymptomatic flower bulb	-	JACGES000000000	SAMN15660273	4.76 Mb	80	207	586.14 Kb	59.51 Kb	51.99	0.01	261.91 Kb	7	79.96 Kb	19	4248	4.11 Mb	90	17.30 Kb	968.13	858	86.39	892.33	4227	5
104	P. brasiliense NAK 397		Causing BL	-	yes	-	NL	Asymptomatic flower bulb	-	JACHAF000000000	SAMN15660274	5.11 Mb	299	200	856.13 Kb	17.08 Kb	51.65	0	276.16 Kb	6	59.76 Kb	18	4492	4.37 Mb	90	15.24 Kb	972.84	852	85.55	879.4	4478	10
105	P. brasiliense JGAR16		Not causing BL	yes	yes	-	NL	Symptomatic potato plant	-	JACGER000000000	SAMN15660277	4.89 Mb	35	202	915.08 Kb	139.84 Kb	52.02	0.01	823.26 Kb	3	215.41 Kb	9	4364	4.24 Mb	90	14.61 Kb	972.6	861	86.72	891.61	4335	66
106	P. brasiliense NAK 430		Causing BL	-	yes	2018-07-05	NL, Tollebeek	Bulk of insects caught with suction trap	-	JACHAE000000000	SAMN15660279	5.00 Mb	68	201	820.05 Kb	73.57 Kb	52.01	0.01	293.80 Kb	5	69.12 Kb	17	4430	4.33 Mb	90	15.24 Kb	977.52	855	86.56	885.48	4421	0
107	P. brasiliense NAK 431		Causing BL	-	yes	2018-07-13	NL, Tollebeek	Bulk of insects caught with suction trap	-	JACGEQ000000000	SAMN15660280	5.09 Mb	68	224	820.05 Kb	74.87 Kb	51.96	0	264.20 Kb	6	68.67 Kb	18	4534	4.41 Mb	90	15.24 Kb	971.71	849	86.53	890.51	4518	0
108	P. brasiliense NAK 432		Not causing BL	-	yes	2018-07-14	NL, Tollebeek	Bulk of insects caught with suction trap	-	JACHAD000000000	SAMN15660281	4.73 Mb	105	211	377.42 Kb	45.05 Kb	51.86	0.02	174.30 Kb	9	74.53 Kb	25	4230	4.06 Mb	90	19.33 Kb	960.74	846	85.91	894.17	4201	0
109	P. brasiliense NAK 433		Not causing BL	-	yes	2018-08-01	NL, Tollebeek	Collection solution with of insect suction trap, insectes filtered out	-	JACGEP000000000	SAMN15660282	4.54 Mb	279	200	390.62 Kb	16.28 Kb	51.31	0.07	116.37 Kb	11	33.88 Kb	38	4060	3.82 Mb	90	9.56 Kb	940.36	832	84.08	894.11	3983	107
110	P. brasiliense NAK 434		Not causing BL	-	yes	2018-08-28	NL, Tollebeek	Collection solution with of insect suction trap, insectes filtered out	-	JACGEO000000000	SAMN15660283	4.73 Mb	78	207	376.50 Kb	60.65 Kb	51.98	0.01	182.98 Kb	9	65.52 Kb	24	4186	4.07 Mb	90	19.33 Kb	973.03	852	86.11	884.92	4153	2
111	P. brasiliense NAK 435		Not causing BL	-	yes	2018-08-30	NL, Tollebeek	Collection solution with of insect suction trap, insectes filtered out	-	JACHAC000000000	SAMN15660284	4.74 Mb	101	202	376.50 Kb	46.91 Kb	51.96	0.01	180.49 Kb	10	65.57 Kb	25	4185	4.07 Mb	90	19.33 Kb	973.4	852	85.97	883.23	4154	2
112	P. brasiliense NAK 466		Not causing BL	-	yes	2017-06-19	NL, Noord Brabant, Eindhovens kanaal	Surface water	-	JACHAB000000000	SAMN15660285	4.89 Mb	116	201	1.37 Mb	42.17 Kb	51.99	0.01	622.54 Kb	3	127.89 Kb	10	4338	4.23 Mb	90	17.74 Kb	974.89	858	86.45	886.79	4316	97
113	P. brasiliense NAK 468 A		Not causing BL	-	yes	2017-08-30	NL, Zuid Limburg, river Niers	Surface water	-	JACGEN000000000	SAMN15660287	4.63 Mb	231	200	685.63 Kb	20.03 Kb	51.25	0.06	199.76 Kb	7	33.60 Kb	28	4185	3.89 Mb	90	9.67 Kb	930.65	816	84.15	904.26	4131	1
114	P. brasiliense NAK 468 B		Not causing BL	-	yes	2017-08-30	NL, Zuid Limburg, river Niers	Surface water	-	-	SAMN15660287	4.63 Mb	231	200	685.63 Kb	20.03 Kb	51.25	0.06	199.76 Kb	7	33.60 Kb	28	4185	3.89 Mb	90	9.67 Kb	930.65	816	84.15	904.26	4131	0
115	P. brasiliense NAK 470		?	-	-	2017-09-04	NL, Noord Holland	Surface water	-	JACGZZ000000000	SAMN15660288	4.73 Mb	166	201	534.06 Kb	28.47 Kb	51.19	0.04	130.34 Kb	9	24.97 Kb	39	4346	3.99 Mb	90	9.67 Kb	918.64	801	84.48	919.62	4260	39
116	P. brasiliense NAK 255		Not causing BL	-	yes	-	NL	Asymptomatic potato plant	-	JACGZY000000000	SAMN15660330	5.07 Mb	251	200	825.34 Kb	20.19 Kb	51.47	0.01	223.10 Kb	8	63.07 Kb	23	4492	4.32 Mb	90	14.61 Kb	962.22	846	85.31	886.55	4420	128
117	P. aquaticum A212-S19-A16	T	?	-	-	-	-	-	GCF_003382565.2	-	-	4.35 Mb	119	202	324.47 Kb	36.54 Kb	51.22	0.1	110.75 Kb	11	29.04 Kb	39	3976	3.72 Mb	90	9.67 Kb	934.62	823	85.46	914.43	3944	295
* The pangenome contains 117 genome assemblies, of which 116 P. brasiliense assemblies and 1 P. aquaticum assembly
** The pangenome contains 15 BL-causing strains (25 assemblies) and 25 non-causative strains (35 assemblies); for 63 assemblies the BL-phenotype in unknown.

## Sheet: Table S3
Table S3: Genes associated to causing blackleg in P. brasiliense NAK 240 (NCBI ID CP059957)
Gene id	Gene name	Protein length	GO	Pfam	Interpro	COG	Phobius transmembrane	SignalP signal peptide	Antismash gene cluster
GJPMHAJK_00039	-	280	GO:0009007: site-specific DNA-methyltransferase (adenine-specific) activity	PF02086: MethyltransfD12	IPR012327: D12 class N6 adenine-specific DNA methyltransferase:	COG0338 L : Site-specific DNA-adenine methylase			-
			GO:0032775: DNA methylation on adenine		IPR012263: Adenine modification methylase: M.EcoRV-type:				-
					IPR029063: S-adenosyl-L-methionine-dependent methyltransferase				-
					IPR023095: Adenine-specific methyltransferase: domain 2				-
GJPMHAJK_00040	-	573		PF13175: AAA_15	IPR027417: P-loop containing nucleoside triphosphate hydrolase				gene 1/45 of 'nrps'(1) biosynthetic gene cluster
					IPR003593: AAA+ ATPase domain
GJPMHAJK_00045	-	584		PF10592: AIPR	IPR018247: EF-Hand 1: calcium-binding site				gene 6/45 of 'nrps'(1) biosynthetic gene cluster
GJPMHAJK_00150	-	449	GO:0006304: DNA modification	PF01420: Methylase_S	IPR000055: Restriction endonuclease: type I: HsdS	COG0732 V: Restriction endonuclease S subunit
			GO:0003677: DNA binding
GJPMHAJK_00152	hsdM_2	535	GO:0008170: N-methyltransferase activity	PF12161: HsdM_N	IPR022749: N6 adenine-specific DNA methyltransferase: N-terminal domain	COG0286 V: Type I restriction-modification system: DNA methylase subunit
			GO:0032259: methylation	PF02384: N6_Mtase	IPR038333: N6 adenine-specific DNA methyltransferase: N-terminal domain superfamily
			GO:0003676: nucleic acid binding		IPR002052: DNA methylase: N-6 adenine-specific: conserved site
			GO:0003677: DNA binding		IPR003356: DNA methylase: adenine-specific
			GO:0008168: methyltransferase activity		IPR029063: S-adenosyl-L-methionine-dependent methyltransferase
			GO:0006306: DNA methylation
GJPMHAJK_00153	hsdS	497	GO:0003677: DNA binding	PF01420: Methylase_S
			GO:0006304: DNA modification
GJPMHAJK_00154	-	399			IPR027417: P-loop containing nucleoside triphosphate hydrolase
GJPMHAJK_00155	-	68
GJPMHAJK_00156	-	374
GJPMHAJK_00158	-	71			IPR038488: Integrase: DNA-binding domain superfamily	COG0582 LX:Integrase
GJPMHAJK_00445	intA_2	420	GO:0015074: DNA integration	PF00589: Phage_integrase	IPR002104: Integrase: catalytic domain	COG0582 LX:Integrase
			GO:0003677: DNA binding	PF13356: Arm-DNA-bind_3	IPR010998: Integrase/recombinase: N-terminal
			GO:0006310: DNA recombination		IPR025166: Integrase: DNA-binding domain
					IPR013762: Integrase-like: catalytic domain superfamily
					IPR038488: Integrase: DNA-binding domain superfamily
					IPR011010: DNA breaking-rejoining enzyme: catalytic core
GJPMHAJK_00446	-	64
GJPMHAJK_00447	-	489
GJPMHAJK_00448	-	284	GO:0009007: site-specific DNA-methyltransferase (adenine-specific) activity	PF02086: MethyltransfD12	IPR012263: Adenine modification methylase: M.EcoRV-type	COG0338 L:Site-specific DNA-adenine methylase
			GO:0032775: DNA methylation on adenine		IPR029063: S-adenosyl-L-methionine-dependent methyltransferase
					IPR012327: D12 class N6 adenine-specific DNA methyltransferase
					IPR023095: Adenine-specific methyltransferase: domain 2
GJPMHAJK_00449	-	180
GJPMHAJK_00450	-	100		PF07007: LprI	IPR009739: Lysozyme inhibitor LprI: N-terminal
GJPMHAJK_00451	-	187
GJPMHAJK_00452	-	126	GO:0043565: sequence-specific DNA binding	PF01381: HTH_3	IPR001387: Cro/C1-type helix-turn-helix domain	COG1396 K:Transcriptional regulator: contains XRE-family HTH domain
			GO:0003677: DNA binding		IPR010982: Lambda repressor-like: DNA-binding domain superfamily
GJPMHAJK_00454	-	78		PF05930: Phage_AlpA	IPR010260: DNA-binding transcriptional activator AlpA
GJPMHAJK_00455	-	355
GJPMHAJK_00752	-	53
GJPMHAJK_01370	-	1120			IPR027417: P-loop containing nucleoside triphosphate hydrolase
GJPMHAJK_01371	-	297
GJPMHAJK_01373	-	340	GO:0003677: DNA binding	PF01548: DEDD_Tnp_IS110	IPR003346: Transposase: IS116/IS110/IS902	COG3547 X:Transposase
			GO:0004803: transposase activity	PF02371: Transposase_20	IPR002525: Transposase: IS111A/IS1328/IS1533: N-terminal
			GO:0006313: transposition: DNA-mediated
GJPMHAJK_01421	-	364			IPR024064: FdhE-like superfamily
GJPMHAJK_01614		177					1 transmembrane domain
GJPMHAJK_01615		215		PF12787: EcsC	IPR024787: EcsC protein
GJPMHAJK_01644		133					1 transmembrane protein
GJPMHAJK_01681		268						Signal peptide
GJPMHAJK_01842	-	115	GO:0007165: signal transduction	PF13676: TIR_2	IPR035897: Toll/interleukin-1 receptor homology (TIR) domain superfamily
			GO:0005515: protein binding		IPR000157: Toll/interleukin-1 receptor homology (TIR) domain
GJPMHAJK_01843	-	160					3 transmembrane domains
GJPMHAJK_01933	-	314	GO:0008170: N-methyltransferase activity	PF01555: N6_N4_Mtase	IPR002941: DNA methylase N-4/N-6	COG1743 L:Adenine-specific DNA methylase: contains a Zn-ribbon domain
			GO:0006306: DNA methylation		IPR029063: S-adenosyl-L-methionine-dependent methyltransferase
			GO:0003677: DNA binding
GJPMHAJK_01934	-	676
GJPMHAJK_01935	-	308
GJPMHAJK_01936	-	465
GJPMHAJK_02119	-	317
GJPMHAJK_02120	-	224	GO:0055114: oxidation-reduction process	PF02668: TauD	IPR003819: TauD/TfdA-like domain
			GO:0016491: oxidoreductase activity
GJPMHAJK_02129	-	73					2 transmembrane domains
GJPMHAJK_02130	-	436
GJPMHAJK_02131	-	41				COG1280 E:Threonine/homoserine/homoserine lactone efflux protein
GJPMHAJK_02338	-	497
GJPMHAJK_02339	cas2	90
GJPMHAJK_02494	-	75
GJPMHAJK_02495	-	384					2 transmembrane domains
GJPMHAJK_02496	-	133
GJPMHAJK_02602	-	236		PF11153: DUF2931	IPR021326: Protein of unknown Assigned functions DUF2931			Signal peptide
GJPMHAJK_02603	-	96						Signal peptide
GJPMHAJK_02605	-	86						Signal peptide
GJPMHAJK_02614	-	139			IPR028952: Immunity protein 63
GJPMHAJK_02700	-	30
GJPMHAJK_02715	-	50
GJPMHAJK_02716	-	464	GO:0006310: DNA recombination	PF00589: Phage_integrase	IPR011010: DNA breaking-rejoining enzyme: catalytic core		2 transmembrane domains
			GO:0015074: DNA integration		IPR013762: Integrase-like: catalytic domain superfamily
			GO:0003677: DNA binding		IPR002104: Integrase: catalytic domain
GJPMHAJK_02720	-	233					3 transmembrane domains
GJPMHAJK_02721	-	224
GJPMHAJK_02723	-	340	GO:0005524: ATP binding	PF01443: Viral_helicase1	IPR027417: P-loop containing nucleoside triphosphate hydrolase	COG0210 L: Superfamily I DNA or RNA helicase
					IPR027351: (+) RNA virus helicase core domain
GJPMHAJK_02724	recF_2	520		PF13175: AAA_15	IPR027417: P-loop containing nucleoside triphosphate hydrolase	COG3593 L:Predicted ATP-dependent endonuclease of the OLD family: contains P-loop ATPase and TOPRIM domains
					IPR034139: OLD protein-like: TOPRIM domain
GJPMHAJK_02725	-	1278					2 transmembrane domains
GJPMHAJK_02726	-	76
GJPMHAJK_02729	-	322
GJPMHAJK_02730	-	106
GJPMHAJK_02740	-	467		PF10592: AIPR
GJPMHAJK_03136	-	331
GJPMHAJK_03137	-	144			IPR029063: S-adenosyl-L-methionine-dependent methyltransferase
GJPMHAJK_03138	-	221					2 transmembrane domains
GJPMHAJK_03139	bin3	191	GO:0000150: recombinase activity	PF00239: Resolvase	IPR006119: Resolvase: N-terminal catalytic domain	COG1961 L:Site-specific DNA recombinase related to the DNA invertase Pin
			GO:0003677: DNA binding		IPR036162: Resolvase-like: N-terminal catalytic domain superfamily
			GO:0006310: DNA recombination		IPR006118: Recombinase: conserved site
GJPMHAJK_03140		755			IPR027417: P-loop containing nucleoside triphosphate hydrolase	COG0507 L:ATP-dependent exoDNAse (exonuclease V): alpha subunit: helicase superfamily I
GJPMHAJK_03143	-	222	GO:0003677: DNA binding	PF00239: Resolvase	IPR006119: Resolvase: N-terminal catalytic domain
			GO:0006310: DNA recombination		IPR036162: Resolvase-like: N-terminal catalytic domain superfamily
			GO:0000150: recombinase activity
GJPMHAJK_03308	-	560		PF01935: DUF87	IPR027417: P-loop containing nucleoside triphosphate hydrolase	COG0433 L:Archaeal DNA helicase HerA or a related bacterial ATPase: contains HAS-barrel and ATPase domains
					IPR002789: Helicase HerA: central domain
GJPMHAJK_03309	-	403
GJPMHAJK_03310	-	36
GJPMHAJK_03326	-	180		PF13079: DUF3916	IPR025075: Protein of unknown Assigned functions DUF3916
GJPMHAJK_03327	-	332
GJPMHAJK_03328	-	33				COG0582 LX:Integrase		Signal peptide
GJPMHAJK_03335	-	532			IPR026487: Sporadically distributed protein CHP04141
GJPMHAJK_03336	-	426
GJPMHAJK_03337	-	318					1 transmembrane domain	Signal peptide
GJPMHAJK_03338	-	29				COG0312 R:Predicted Zn-dependent protease or its inactivated homolog
GJPMHAJK_03453	yojI_1	554	GO:0016887: ATPase activity	PF00664: ABC_membrane	IPR005898: Cyclic peptide transporter	COG4615 P:ABC-type siderophore export system: fused ATPase and permease components	5 transmembrane domains		gene 16/34 of 'nrps'(2) biosynthetic gene cluster (Phobius) receptor candidate
			GO:0016021: integral component of membrane	PF00005: ABC_tran	IPR003439: ABC transporter-like
			GO:0005524: ATP binding		IPR027417: P-loop containing nucleoside triphosphate hydrolase
			GO:0042626: ATPase-coupled transmembrane transporter activity		IPR011527: ABC transporter type 1: transmembrane domain
			GO:0015833: peptide transport		IPR003593: AAA+ ATPase domain
			GO:0055085: transmembrane transport		IPR017871: ABC transporter: conserved site
					IPR036640: ABC transporter type 1: transmembrane domain superfamily
GJPMHAJK_04063	-	340	GO:0006313: transposition: DNA-mediated	PF02371: Transposase_20	IPR003346: Transposase: IS116/IS110/IS902	COG3547 X:Transposase
			GO:0004803: transposase activity	PF01548: DEDD_Tnp_IS110	IPR002525: Transposase: IS111A/IS1328/IS1533: N-terminal
			GO:0003677: DNA binding
GJPMHAJK_04082	-	139						Signal peptide
GJPMHAJK_04083	-	103
GJPMHAJK_04084	-	3907		PF01476: LysM	IPR018392: LysM domain
					IPR018392: LysM domain
GJPMHAJK_04085	-	1249
GJPMHAJK_04086	-	238
GJPMHAJK_04087	-	259
GJPMHAJK_04274	-	67					1 transmembrane domain
GJPMHAJK_04335	-	276		PF02498: BRO family: N-terminal domain	IPR003497: BRO N-terminal domain
GJPMHAJK_04416	-B113:B135A1B1B111:B135	219					1 transmembrane domain
